# Supplementary material for: Overweight, Obesity, and Depression in Multimorbid Older Adults: Prevalence, Diagnostic Agreement, and Associated Factors in Primary Care—Results from a Multicenter Observational Study
Source: Nutrients. 2025 Apr 21;17(8):1394. doi: 10.3390/nu17081394 (PMC12030450; doi:10.3390/nu17081394)
Supplement: Supplementary file 1 [file nutrients-17-01394-s001.zip]

Archive with 1 entries (1 files):
- nutrients-3570004-supplementary.pdf
